# Supplementary material for: Widespread Environmental Contamination with Mycobacterium tuberculosis Complex Revealed by a Molecular Detection Protocol
Source: PLoS One. 2015 Nov 11;10(11):e0142079. doi: 10.1371/journal.pone.0142079 (PMC4641585; doi:10.1371/journal.pone.0142079)
Supplement: S1 Dataset — Dates and results of the nested PCR protocols targeting IS6110 and RD12, including the negative controls. In brackets the initial date the nested PCR was performed, which was repeated whenever the negative control amplified a sequence. (XLSX) [file pone.0142079.s001.xlsx]

## Sheet: nested_PCR_data
ID	Date of collection	No.	Nested PCR MTC_date	MTC_result	No.	Nested PCR MTC_date	MTC_result	No.	Nested PCR MTC_date	MTC_result	Final _result	Nested PCR RD12 Mbovis_date	RD12 Mbovis_result	Nested PCR RD12 Mtb_date	RD12 Mtb_result	Specific sequences
201s	2012-03-19	I	2013-04-17	Negative	II	2013-04-22	Negative	III	2013-04-22	Negative	Negative
201h	2012-03-19	I	2013-04-17	Negative	II	2013-04-22	Negative	III	2013-04-22	Negative	Negative
202	2012-03-19	I	2013-06-21	Positive	II	2013-04-19	Positive	III	2013-04-19	Negative	Positive	2013-12-06	Negative	2014-09-24	Negative	not amplified
203	2012-03-19	I	2014-10-06	Negative	II	2013-04-22	Negative	III	2013-04-22	Negative	Negative
204s	2012-03-19	I	2013-04-01	Negative	II	2013-04-22	Negative	III	2013-04-22	Negative	Negative
204h	2012-03-19	I	2014-10-06	Negative	II	2013-04-22	Negative	III	2013-04-22	Negative	Negative
205	2012-03-19	I	2013-04-30	Negative	II	2013-04-17	Negative	III	2013-04-20	Negative	Negative
206s	2012-03-19	I	2013-04-19	Negative	II	2013-05-14	Positive	III	2013-04-19	Negative	Positive	2014-07-08	Negative	2014-09-25	Negative	not amplified
206h	2012-03-19	I	2014-10-06	Negative	II	2013-04-22	Negative	III	2013-04-22	Negative	Negative
207	2012-03-19	I	2013-04-19	Negative	II	2013-05-14	Positive	III	2013-04-19	Negative	Positive	2013-12-06	Negative	2014-09-25	Negative	not amplified
208	2012-03-19	I	2013-04-19	Negative	II	2013-05-14	Positive	III	2013-04-19	Negative	Positive	2013-12-06	Negative	2014-09-25	Negative	not amplified
209s	2012-03-19	I	2013-04-30	Positive	II	2013-04-17	Negative	III	2013-04-20	Negative	Positive	2013-12-06	Negative	2014-09-24	Negative	not amplified
209h	2012-03-19	I	2013-04-30	Negative	II	2013-04-17	Negative	III	2013-04-20	Negative	Negative
210	2012-03-19	I	2013-06-21	Positive	II	2013-04-19	Positive	III	2013-04-19	Negative	Positive	2013-12-06	Negative	2014-09-25	Negative	not amplified
212s	2012-03-19	I	2013-04-01	Positive	II	2013-04-16	Negative	III	2013-04-16	Negative	Positive	2013-12-06	Negative	2014-11-11	Negative	not amplified
212h	2012-03-19	I	2013-04-30	Positive	II	2013-04-19	Negative	III	2013-04-20	Negative	Positive	2013-12-06	Negative	2014-09-24	Negative	not amplified
213	2012-03-19	I	2013-04-30	Negative	II	2013-04-19	Positive	III	2013-04-19	Negative	Positive	2013-12-06	Negative	2014-11-11	Negative	not amplified
214	2012-03-19	I	2013-04-19	Negative	II	(22-04-2013) 21-06-2013	Positive	III	2013-04-26	Positive	Positive	2014-06-12	Positive	2014-09-24	Negative	M. bovis/caprae
215s	2012-03-19	I	2013-04-30	Positive	II	2013-04-19	Negative	III	2013-04-20	Negative	Positive	2013-12-06	Negative	2014-09-24	Negative	not amplified
215h	2012-03-19	I	2013-04-30	Negative	II	2013-04-19	Negative	III	2013-04-20	Negative	Negative
216	2012-03-19	I	2013-04-19	Negative	II	2013-04-22	Negative	III	2013-04-26	Negative	Negative
217s	2012-03-19	I	2013-04-01	Positive	II	2013-04-16	Positive	III	2013-04-16	Negative	Positive	2013-12-06	Negative	2014-11-11	Negative	not amplified
217h	2012-03-19	I	2013-04-19	Negative	II	2013-04-22	Negative	III	2013-04-26	Negative	Negative
218	2012-03-19	I	2013-04-19	Positive	II	2013-04-19	Positive	III	2013-04-19	Negative	Positive	2013-12-06	Positive	2014-11-11	Negative	M. bovis/caprae
219	2012-03-19	I	2013-04-30	Negative	II	2013-04-19	Negative	III	(20-04-2013) 14-05-2013	Positive	Positive	2014-07-08	Negative	2014-09-25	Negative	not amplified
220	2012-03-19	I	2013-04-30	Positive	II	2013-04-19	Positive	III	2013-04-19	Negative	Positive	2013-12-06	Negative	2014-09-25	Negative	not amplified
222s	2012-03-19	I	2013-04-30	Positive	II	2013-04-19	Negative	III	2013-04-20	Negative	Positive	2013-12-06	Negative	2014-09-25	Negative	not amplified
222h	2012-03-19	I	2013-04-30	Negative	II	2013-04-19	Negative	III	2013-04-20	Negative	Negative
223s	2012-03-19	I	2013-04-19	Positive	II	2013-04-19	Positive	III	2013-04-19	Negative	Positive	2013-12-06	Positive	2014-11-11	Negative	M. bovis/caprae
223h	2012-03-19	I	2013-04-19	Negative	II	2013-04-22	Negative	III	2013-04-26	Negative	Negative
224s	2012-03-19	I	2013-04-19	Negative	II	2013-04-22	Negative	III	2013-04-26	Negative	Negative
224h	2012-03-19	I	2014-03-31	Negative	II	2013-04-19	Negative	III	2013-04-26	Negative	Negative
225	2012-03-19	I	2013-04-30	Negative	II	2013-04-19	Negative	III	2013-04-20	Negative	Negative
226	2012-03-19	I	2013-04-19	Negative	II	2013-04-22	Negative	III	2013-04-26	Negative	Negative
227	2012-05-14	I	2013-04-26	Negative	II	2013-04-19	Negative	III	2013-04-20	Negative	Negative
228s	2012-05-14	I	2013-04-26	Negative	II	2013-04-19	Negative	III	2013-04-20	Negative	Negative
228h	2012-05-14	I	2013-04-26	Negative	II	2013-04-19	Negative	III	2013-04-20	Negative	Negative
229	2012-05-14	I	2013-04-26	Negative	II	2013-04-16	Positive	III	2013-04-19	Negative	Positive	2013-12-06	Negative	2014-09-25	Positive	M. microti/tuberculosis/africanum/pinnipedii
230	2012-05-14	I	2013-04-26	Negative	II	2013-04-19	Negative	III	2013-04-20	Negative	Negative
231	2012-05-14	I	2013-04-26	Positive	II	2013-04-19	Positive	III	2013-04-20	Negative	Positive	2013-12-06	Negative	2014-09-25	Negative	not amplified
232	2012-05-14	I	2013-04-26	Negative	II	2013-04-19	Negative	III	2013-04-20	Negative	Negative
233s	2012-05-14	I	2013-04-26	Negative	II	2013-04-19	Negative	III	2013-04-26	Negative	Negative
233h	2012-05-14	I	2013-04-26	Negative	II	2013-04-19	Negative	III	2013-04-26	Negative	Negative
234s	2012-05-14	I	2013-04-26	Negative	II	2013-04-19	Negative	III	2013-04-26	Negative	Negative
234h	2012-05-14	I	2013-04-26	Negative	II	2013-04-19	Negative	III	2013-04-26	Negative	Negative
235	2012-05-14	I	2013-04-26	Negative	II	2013-04-20	Negative	III	2013-04-26	Negative	Negative
236	2012-05-14	I	2013-04-26	Negative	II	(20-04-2013) 26-04-2013	Negative	III	2013-04-26	Negative	Negative
237	2012-05-14	I	2013-04-26	Negative	II	(20-04-2013) 21-06-2013	Positive	III	2013-04-26	Negative	Positive	2013-12-06	Negative	2014-09-25	Negative	not amplified
238	2012-05-14	I	2013-04-26	Negative	II	2013-04-19	Negative	III	2013-04-26	Negative	Negative
239	2012-05-14	I	2013-04-26	Positive	II	(20-04-2013) 26-04-2013	Positive	III	2013-04-26	Negative	Positive	2013-12-06	Negative	2014-09-25	Negative	not amplified
240	2012-05-14	I	2013-04-26	Negative	II	(20-04-2013) 21-06-2013	Positive	III	2013-04-26	Negative	Positive	2013-12-12	Negative	2014-09-25	Negative	not amplified
241	2012-05-14	I	2013-04-26	Negative	II	2013-04-20	Negative	III	2013-04-26	Negative	Negative
242s	2012-05-14	I	2013-04-26	Negative	II	2013-04-20	Negative	III	2013-04-26	Positive	Positive	2014-07-08	Positive	2015-03-17	Negative	M. bovis/caprae
242h	2012-05-14	I	2013-04-26	Negative	II	2013-04-20	Negative	III	2013-04-26	Negative	Negative
301s	2012-08-08	I	2013-03-25	Negative	II	2013-04-15	Negative	III	2013-05-08	Negative	Negative
301h	2012-08-08	I	2013-04-12	Negative	II	2013-04-15	Negative	III	2013-05-08	Negative	Negative
302	2012-08-22	I	(09-04-2013) 12-04-2013	Negative	II	2013-04-15	Negative	III	2013-04-30	Negative	Negative
303	2012-08-22	I	2013-04-15	Negative	II	2013-04-15	Negative	III	2013-04-30	Negative	Negative
304s	2012-08-08	I	2013-03-25	Negative	II	2013-04-15	Negative	III	2013-05-08	Negative	Negative
304h	2012-08-08	I	(09-04-2013) 12-04-2013	Negative	II	2013-04-15	Negative	III	2013-05-08	Negative	Negative
305	2012-08-22	I	(09-04-2013) 12-04-2013	Negative	II	2013-04-15	Negative	III	2013-05-08	Negative	Negative
306s	2012-08-08	I	2013-03-25	Negative	II	2013-04-15	Negative	III	2013-05-08	Negative	Negative
306h	2012-08-08	I	2013-04-12	Negative	II	2013-04-15	Negative	III	2014-11-25	Negative	Negative
307	2012-08-22	I	(09-04-2013) 12-04-2013	Negative	II	2013-04-15	Negative	III	2013-05-08	Negative	Negative
308	2012-08-08	I	2013-04-12	Negative	II	2013-04-15	Negative	III	2013-05-08	Negative	Negative
309s	2012-08-08	I	2013-03-25	Negative	II	2013-04-15	Negative	III	2013-05-08	Negative	Negative
309h	2012-08-08	I	2013-04-12	Negative	II	2013-04-15	Negative	III	2013-05-08	Negative	Negative
310	2012-08-08	I	(09-04-2013) 12-04-2013	Negative	II	2013-04-15	Negative	III	2013-05-08	Negative	Negative
311s	2012-08-22	I	2013-03-25	Negative	II	2013-04-16	Negative	III	2013-05-08	Negative	Negative
311h	2012-08-22	I	(09-04-2013) 12-04-2013	Negative	II	2013-04-16	Negative	III	2013-05-08	Negative	Negative
312s	2012-08-22	I	2013-06-21	Positive	II	2013-04-15	Negative	III	2013-04-16	Negative	Positive	2014-07-08	Negative	2015-03-17	Negative	not amplified
312h	2012-08-22	I	(09-04-2013) 12-04-2013	Negative	II	2012-10-31	Negative	III	2013-05-08	Negative	Negative
313	2012-08-08	I	(09-04-2013) 12-04-2013	Negative	II	2013-04-26	Negative	III	2013-05-08	Negative	Negative
314	2012-08-22	I	(09-04-2013) 12-04-2013	Negative	II	2013-04-26	Negative	III	2013-04-30	Negative	Negative
315s	2012-08-08	I	2013-03-25	Negative	II	2013-04-26	Negative	III	2013-05-08	Negative	Negative
315h	2012-08-08	I	2013-04-12	Negative	II	2013-04-26	Negative	III	2013-05-08	Negative	Negative
316	2012-08-22	I	(09-04-2013) 12-04-2013	Negative	II	2013-04-26	Negative	III	2013-04-30	Negative	Negative
317s	2012-08-08	I	2013-03-25	Negative	II	2013-04-16	Negative	III	2014-11-26	Negative	Negative
317h	2012-08-08	I	2013-04-15	Negative	II	2013-04-26	Negative	III	2013-05-09	Negative	Negative
318	2012-08-08	I	(09-04-2013) 12-04-2013	Negative	II	2013-04-26	Negative	III	2013-05-09	Negative	Negative
319	2012-08-08	I	2013-04-15	Negative	II	2013-04-26	Negative	III	2013-04-30	Negative	Negative
320	2012-08-08	I	(09-04-2013) 12-04-2013	Negative	II	2013-04-26	Negative	III	2013-05-09	Negative	Negative
321	2012-08-22	I	2013-04-12	Negative	II	2013-04-26	Negative	III	2013-04-30	Negative	Negative
322s	2012-08-08	I	2013-03-25	Negative	II	2013-04-26	Negative	III	2013-05-09	Negative	Negative
322h	2012-08-08	I	(09-04-2013) 12-04-2013	Negative	II	2013-04-26	Negative	III	2013-05-09	Negative	Negative
323s	2012-08-08	I	2013-03-25	Negative	II	2013-04-26	Negative	III	2013-05-09	Negative	Negative
323h	2012-08-08	I	2013-04-15	Negative	II	2013-04-26	Negative	III	2013-05-09	Negative	Negative
324s	2012-08-08	I	2013-03-25	Negative	II	2013-04-26	Negative	III	2013-05-09	Negative	Negative
324h	2012-08-08	I	2013-04-15	Negative	II	2013-04-26	Negative	III	2013-05-09	Negative	Negative
327	2012-08-22	I	(09-04-2013) 12-04-2013	Negative	II	2013-04-26	Negative	III	2013-05-09	Negative	Negative
328s	2012-08-22	I	2013-03-25	Negative	II	2013-04-26	Negative	III	2013-05-09	Negative	Negative
328h	2012-08-22	I	(09-04-2013) 12-04-2013	Negative	II	2013-04-26	Negative	III	2013-05-09	Negative	Negative
329	2012-08-22	I	(09-04-2013) 12-04-2013	Positive	II	2013-04-15	Negative	III	2013-04-16	Negative	Positive	2014-07-08	Negative	2014-09-25	Negative	not amplified
330	2012-08-08	I	(09-04-2013) 12-04-2013	Negative	II	2013-04-26	Negative	III	2013-05-09	Negative	Negative
332	2012-08-22	I	2013-04-15	Negative	II	2013-04-26	Negative	III	2013-05-09	Negative	Negative
333s	2012-08-22	I	2013-03-25	Negative	II	2013-04-30	Negative	III	2013-05-09	Negative	Negative
334s	2012-08-08	I	2013-03-25	Negative	II	2013-04-30	Negative	III	2013-05-09	Negative	Negative
334h	2012-08-08	I	(09-04-2013) 12-04-2013	Negative	II	2013-04-30	Negative	III	2013-05-09	Positive	Positive	2014-07-08	Negative	2014-09-25	Negative	not amplified
335	2012-08-22	I	2013-04-15	Negative	II	2013-04-30	Negative	III	2013-05-09	Negative	Negative
336	2012-08-22	I	(09-04-2013) 12-04-2013	Negative	II	2013-04-30	Negative	III	2013-05-09	Negative	Negative
338	2012-08-08	I	(09-04-2013) 12-04-2013	Negative	II	2013-04-30	Negative	III	2013-05-09	Negative	Negative
339	2012-08-22	I	2013-04-15	Negative	II	2013-04-26	Negative	III	2013-04-26	Negative	Negative
399s	2012-08-08	I	2013-06-21	Negative	II	2013-04-30	Negative	III	2013-05-09	Negative	Negative
399h	2012-08-08	I	(09-04-2013) 12-04-2013	Negative	II	2013-05-08	Negative	III	2013-05-09	Negative	Negative
397	2012-08-22	I	(09-04-2013) 12-04-2013	Negative	II	2013-05-08	Negative	III	2013-05-09	Positive	Positive	2014-07-08	Negative	2015-03-17	Negative	not amplified
398	2012-08-22	I	2013-04-12	Negative	II	2013-04-26	Negative	III	2013-04-26	Negative	Negative
401s	2012-12-10	I	2013-12-30	Negative	II	2013-12-30	Negative	III	2014-01-02	Negative	Negative
401h	2012-12-10	I	2013-12-13	Negative	II	2013-12-30	Negative	III	2014-01-02	Negative	Negative
402	2012-12-10	I	2013-12-13	Negative	II	2013-12-30	Negative	III	2014-01-02	Negative	Negative
403	2012-12-10	I	2013-12-13	Negative	II	2013-12-30	Negative	III	2014-01-02	Negative	Negative
404s	2012-12-10	I	2013-12-13	Negative	II	2013-12-30	Negative	III	2014-01-02	Negative	Negative
404h	2012-12-10	I	2013-12-13	Negative	II	2013-12-30	Negative	III	2014-01-02	Negative	Negative
405	2012-12-10	I	2013-12-30	Negative	II	2013-12-30	Negative	III	2014-01-02	Negative	Negative
406s	2012-12-10	I	2013-12-30	Positive	II	2013-12-30	Negative	III	2014-01-02	Negative	Positive	2014-07-08	Negative	2014-09-25	Negative	not amplified
406h	2012-12-10	I	2013-12-13	Negative	II	2013-12-30	Negative	III	2014-01-02	Negative	Negative
407	2012-12-10	I	2013-12-13	Negative	II	2013-12-30	Negative	III	2014-01-02	Negative	Negative
408	2012-12-10	I	2013-12-30	Negative	II	2013-12-30	Negative	III	2014-01-02	Negative	Negative
409s	2012-12-10	I	2013-12-30	Negative	II	2014-01-02	Negative	III	2014-01-07	Negative	Negative
409h	2012-12-10	I	2013-12-13	Negative	II	2013-12-30	Negative	III	2014-01-02	Negative	Negative
410	2012-12-10	I	2013-12-30	Negative	II	2013-12-30	Negative	III	2014-01-02	Negative	Negative
411s	2012-12-10	I	2013-12-13	Negative	II	2013-12-30	Negative	III	2014-01-02	Negative	Negative
411h	2012-12-10	I	2013-12-13	Negative	II	2013-12-30	Negative	III	2014-01-02	Negative	Negative
412s	2012-12-10	I	2013-12-13	Negative	II	2013-12-30	Negative	III	2014-01-02	Negative	Negative
412h	2012-12-10	I	2013-12-13	Negative	II	2013-12-30	Negative	III	2014-01-02	Negative	Negative
413	2012-12-10	I	2013-12-30	Negative	II	2013-12-30	Negative	III	2014-01-02	Negative	Negative
414	2012-12-10	I	2013-12-13	Negative	II	2013-12-30	Negative	III	2014-01-02	Negative	Negative
415s	2012-12-10	I	2013-12-30	Negative	II	2013-12-30	Negative	III	2014-01-02	Positive	Positive	2014-07-08	Negative	2014-09-25	Positive	M. microti/tuberculosis/africanum/pinnipedii
415h	2012-12-10	I	2013-12-13	Negative	II	2013-12-30	Negative	III	2014-01-02	Negative	Negative
416	2012-12-10	I	2013-12-13	Negative	II	2013-12-30	Negative	III	2014-01-02	Negative	Negative
417s	2012-12-10	I	2013-12-13	Negative	II	2013-12-30	Negative	III	2014-01-02	Negative	Negative
417h	2012-12-10	I	2013-12-13	Negative	II	2013-12-30	Negative	III	2014-01-02	Negative	Negative
418	2012-12-10	I	2013-12-13	Negative	II	2013-12-30	Negative	III	2014-01-02	Negative	Negative
419	2012-12-10	I	2013-12-30	Negative	II	2013-12-30	Negative	III	2014-01-02	Negative	Negative
420	2012-12-15	I	2013-12-30	Negative	II	2013-12-30	Negative	III	2014-01-02	Negative	Negative
422s	2012-12-15	I	2013-12-30	Negative	II	2013-12-30	Negative	III	2014-01-02	Negative	Negative
422h	2012-12-15	I	2013-12-13	Negative	II	2013-12-30	Negative	III	2014-01-02	Negative	Negative
423s	2012-12-10	I	2013-12-13	Negative	II	2013-12-30	Negative	III	2014-01-02	Negative	Negative
423h	2012-12-10	I	2013-12-13	Negative	II	2013-12-30	Negative	III	2014-01-02	Negative	Negative
424s	2012-12-10	I	2013-12-30	Negative	II	2013-12-30	Negative	III	2014-01-02	Negative	Negative
424h	2012-12-10	I	2013-12-13	Negative	II	2013-12-30	Negative	III	2014-01-02	Negative	Negative
426	2012-12-10	I	2013-12-30	Negative	II	2013-12-30	Negative	III	2014-01-02	Positive	Positive	2014-07-08	Negative	2014-09-25	Negative	not amplified
427	2012-12-15	I	2013-12-30	Negative	II	2013-12-30	Negative	III	2014-01-02	Negative	Negative
428s	2012-12-15	I	2013-12-30	Negative	II	2013-12-30	Negative	III	2014-01-02	Negative	Negative
428h	2012-12-15	I	2013-12-30	Negative	II	2013-12-30	Negative	III	2014-01-07	Negative	Negative
429	2012-12-15	I	2013-12-30	Negative	II	2013-12-30	Negative	III	2014-01-02	Negative	Negative
430	2012-12-15	I	2013-12-30	Negative	II	2013-12-30	Negative	III	2014-01-02	Negative	Negative
432	2012-12-15	I	2013-12-30	Negative	II	2013-12-30	Negative	III	2014-01-02	Negative	Negative
433s	2012-12-15	I	2013-12-30	Negative	II	2013-12-30	Negative	III	2014-01-02	Negative	Negative
433h	2012-12-15	I	2013-12-13	Negative	II	2013-12-30	Negative	III	2014-01-02	Negative	Negative
434s	2012-12-15	I	2013-12-30	Negative	II	2013-12-30	Negative	III	2014-01-02	Negative	Negative
434h	2012-12-15	I	2013-12-30	Negative	II	2014-01-02	Negative	III	2014-11-26	Negative	Negative
435	2012-12-15	I	2013-12-30	Negative	II	2013-12-30	Negative	III	2014-01-02	Negative	Negative
436	2012-12-15	I	2013-12-30	Negative	II	2013-12-30	Negative	III	2014-01-02	Negative	Negative
438	2012-12-10	I	2013-12-30	Positive	II	2013-12-30	Positive	III	2014-01-02	Negative	Positive	2014-07-08	Negative	2014-09-24	Negative	not amplified
441	2012-12-10	I	2013-12-13	Negative	II	2013-12-30	Negative	III	2014-01-02	Negative	Negative
442s	2012-12-15	I	2013-12-30	Negative	II	2013-12-30	Negative	III	2014-01-02	Negative	Negative
442h	2012-12-15	I	2013-12-13	Negative	II	2013-12-30	Negative	III	2014-01-02	Negative	Negative
497	2012-12-15	I	2013-12-30	Negative	II	2013-12-30	Negative	III	2014-01-02	Negative	Negative
498	2012-12-10	I	2013-12-13	Negative	II	2013-12-30	Negative	III	2014-01-02	Negative	Negative
501s	2013-01-10	I	2014-01-07	Negative	II	2014-01-16	Negative	III	2014-01-22	Negative	Negative
501h	2013-01-10	I	2014-01-07	Negative	II	2014-01-16	Negative	III	2014-01-22	Negative	Negative
502	2013-01-10	I	2014-01-07	Negative	II	2014-01-16	Negative	III	2014-01-22	Negative	Negative
503	2013-01-10	I	(07-01-2014) 31-01-2014	Positive	II	2014-01-16	Negative	III	2014-01-22	Negative	Positive	2014-07-08	Negative	2014-09-24	Positive	M. microti/tuberculosis/africanum/pinnipedii
504s	2013-01-10	I	2014-01-07	Negative	II	2014-01-16	Negative	III	2014-01-22	Negative	Negative
504h	2013-01-10	I	2014-01-09	Negative	II	2014-01-16	Negative	III	2014-01-22	Negative	Negative
505	2013-01-10	I	2014-01-16	Negative	II	2014-01-16	Negative	III	2014-01-22	Negative	Negative
506s	2013-01-10	I	2014-01-16	Negative	II	2014-01-16	Negative	III	2014-01-22	Negative	Negative
506h	2013-01-10	I	2014-01-16	Negative	II	2014-01-16	Negative	III	2014-01-22	Negative	Negative
507	2013-01-10	I	2014-01-16	Negative	II	2014-01-16	Negative	III	2014-01-22	Negative	Negative
508	2013-01-10	I	2014-01-16	Negative	II	2014-01-16	Negative	III	2014-01-22	Negative	Negative
509s	2013-01-10	I	2014-01-16	Negative	II	2014-01-16	Negative	III	2014-01-22	Negative	Negative
509h	2013-01-10	I	2014-01-16	Negative	II	2014-01-16	Negative	III	2014-01-22	Negative	Negative
510	2013-02-22	I	2014-01-09	Negative	II	2014-01-16	Negative	III	2014-01-22	Negative	Negative
511s	2013-02-22	I	2014-01-09	Negative	II	2014-01-22	Negative	III	2014-01-31	Negative	Negative
511h	2013-02-22	I	2014-01-09	Negative	II	2014-01-16	Negative	III	2014-01-22	Negative	Negative
514	2013-01-10	I	2014-01-16	Negative	II	2014-01-16	Negative	III	2014-01-22	Negative	Negative
515s	2013-01-10	I	2014-01-16	Positive	II	2014-01-16	Positive	III	2014-01-22	Negative	Positive	2014-07-08	Negative	2014-09-24	Positive	M. microti/tuberculosis/africanum/pinnipedii
515h	2013-01-10	I	2014-01-16	Negative	II	2014-01-16	Negative	III	2014-01-22	Negative	Negative
516	2013-01-10	I	2014-01-16	Negative	II	2014-01-16	Negative	III	2014-01-22	Negative	Negative
517s	2013-02-22	I	2014-01-09	Negative	II	2014-01-22	Negative	III	2014-01-22	Negative	Negative
517h	2013-02-22	I	2014-01-09	Negative	II	2014-01-16	Negative	III	2014-01-22	Negative	Negative
518	2013-02-22	I	2014-01-09	Negative	II	2014-01-22	Negative	III	2014-01-31	Negative	Negative
520	2013-02-22	I	2014-01-09	Negative	II	2014-01-22	Negative	III	2014-01-31	Negative	Negative
522s	2013-02-22	I	2014-01-09	Negative	II	2014-01-22	Negative	III	2014-01-31	Positive	Positive	2014-06-12	Negative	2015-03-17	Negative	not amplified
522h	2013-02-22	I	2014-01-09	Negative	II	2014-01-16	Negative	III	2014-01-22	Negative	Negative
523s	2013-01-10	I	2014-01-16	Negative	II	2014-01-16	Negative	III	2014-01-22	Negative	Negative
523h	2013-01-10	I	2014-01-09	Negative	II	2014-01-16	Negative	III	2014-01-22	Positive	Positive	2014-07-08	Negative	2015-03-17	Positive	M. microti/tuberculosis/africanum/pinnipedii
524s	2013-01-10	I	2014-01-16	Negative	II	2014-01-16	Negative	III	2014-01-22	Negative	Negative
524h	2013-01-10	I	2014-01-16	Negative	II	2014-01-16	Negative	III	2014-01-22	Negative	Negative
526	2013-01-10	I	2014-01-16	Negative	II	2014-01-16	Negative	III	2014-01-22	Negative	Negative
527	2013-02-22	I	2014-01-09	Negative	II	2014-01-22	Negative	III	2014-01-31	Negative	Negative
528s	2013-02-22	I	2014-01-09	Negative	II	2014-01-22	Negative	III	2014-01-22	Negative	Negative
528h	2013-02-22	I	2014-01-09	Negative	II	2014-01-16	Negative	III	2014-01-22	Negative	Negative
529	2013-02-22	I	2014-01-09	Negative	II	2014-01-22	Negative	III	2014-01-31	Negative	Negative
530	2013-02-22	I	2014-01-09	Negative	II	2014-01-22	Negative	III	2014-01-31	Negative	Negative
532	2013-02-22	I	2014-01-09	Negative	II	2014-01-22	Negative	III	2014-01-22	Negative	Negative
533s	2013-02-22	I	2014-01-09	Negative	II	2014-01-16	Negative	III	2014-01-22	Negative	Negative
533h	2013-02-22	I	2014-01-09	Negative	II	2014-01-16	Negative	III	2014-01-22	Negative	Negative
534s	2013-02-22	I	2014-01-09	Negative	II	2014-01-22	Negative	III	2014-01-31	Negative	Negative
534h	2013-02-22	I	2014-01-09	Negative	II	2014-01-16	Negative	III	2014-01-22	Negative	Negative
535	2013-02-22	I	2014-01-09	Negative	II	2014-01-22	Negative	III	2014-01-31	Negative	Negative
536	2013-02-22	I	2014-01-09	Negative	II	2014-01-22	Negative	III	2014-01-31	Negative	Negative
538	2013-01-10	I	2014-01-16	Negative	II	2014-01-16	Negative	III	2014-01-22	Negative	Negative
541	2013-01-10	I	2014-01-16	Negative	II	2014-01-16	Negative	III	2014-01-22	Negative	Negative
542s	2013-02-22	I	2014-01-09	Negative	II	2014-01-22	Negative	III	2014-01-31	Negative	Negative
542h	2013-02-22	I	2014-01-09	Negative	II	2014-01-16	Negative	III	2014-01-22	Negative	Negative
597	2013-02-22	I	2014-01-09	Negative	II	2014-01-22	Negative	III	2014-01-31	Negative	Negative
598	2013-01-10	I	2014-01-16	Negative	II	2014-01-16	Negative	III	2014-01-22	Negative	Negative
AL1	2013-02-17	I	2013-05-08	Negative	II	2013-04-06	Negative	III	2013-05-01	Negative	Negative
AL2	2013-02-17	I	2013-05-08	Negative	II	2013-04-06	Negative	III	2013-05-01	Negative	Negative
AL3	2013-02-17	I	2013-05-08	Negative	II	2013-04-06	Negative	III	2013-05-01	Negative	Negative
AL4	2013-02-17	I	2013-05-08	Negative	II	2013-04-06	Negative	III	2013-05-01	Negative	Negative
AL5	2013-02-17	I	2013-05-08	Negative	II	2013-04-06	Negative	III	2013-05-01	Negative	Negative
AL6	2013-02-17	I	2013-05-08	Negative	II	2013-04-06	Negative	III	2013-05-01	Negative	Negative
F1	2013-02-17	I	2013-05-08	Negative	II	2013-04-06	Negative	III	2013-05-01	Negative	Negative
F2	2013-02-17	I	2013-05-08	Negative	II	2013-04-06	Negative	III	2013-05-01	Negative	Negative
F3	2013-02-17	I	2013-05-08	Negative	II	2013-04-06	Negative	III	2013-05-01	Negative	Negative
F4	2013-02-17	I	2013-05-08	Negative	II	2013-04-06	Negative	III	2013-05-01	Negative	Negative
F5	2013-02-17	I	2013-05-08	Negative	II	2013-04-06	Negative	III	2013-05-01	Negative	Negative
F6	2013-02-17	I	2013-05-08	Negative	II	2013-04-06	Negative	III	2013-05-01	Negative	Negative
F7	2013-02-17	I	2013-05-08	Negative	II	2013-04-06	Negative	III	2013-05-01	Negative	Negative
AL7	2013-02-22	I	2013-05-08	Negative	II	2013-04-06	Negative	III	2013-05-01	Negative	Negative
AL8	2013-02-22	I	2013-05-08	Negative	II	2013-04-06	Negative	III	2013-05-01	Negative	Negative
AL9	2013-02-22	I	2013-05-08	Negative	II	2013-04-06	Negative	III	2013-05-01	Negative	Negative
AL10	2013-02-22	I	2013-05-08	Negative	II	2013-04-06	Negative	III	2013-05-01	Negative	Negative
AL11	2013-02-22	I	2013-05-08	Negative	II	2013-04-06	Negative	III	2013-05-01	Negative	Negative
AL12	2013-02-22	I	2013-05-08	Negative	II	2013-04-06	Negative	III	2013-05-01	Negative	Negative
601	2013-05-20	I	2013-06-03	Negative	II	2013-06-06	Negative	III	2013-06-11	Negative	Negative
604	2013-05-20	I	2013-06-03	Negative	II	2013-06-06	Negative	III	2013-06-11	Negative	Negative
606	2013-05-20	I	2013-06-03	Negative	II	2013-06-06	Negative	III	2013-06-11	Negative	Negative
609	2013-05-20	I	2013-06-03	Negative	II	2013-06-06	Negative	III	2013-06-11	Negative	Negative
610	2013-05-20	I	2013-06-03	Negative	II	2013-06-06	Negative	III	2013-06-11	Positive	Positive	2013-12-12	Negative	2014-09-25	Negative	not amplified
611	2013-05-20	I	2013-06-03	Positive	II	2013-06-06	Negative	III	2013-06-11	Negative	Positive	2014-07-08	Negative	2015-03-17	Negative	not amplified
612	2013-05-20	I	2013-06-03	Negative	II	2013-06-06	Negative	III	2013-06-11	Positive	Positive	2013-12-12	Negative	2015-03-17	Positive	M. microti/tuberculosis/africanum/pinnipedii
615	2013-05-20	I	2013-06-03	Negative	II	2013-06-06	Negative	III	2013-06-11	Negative	Negative
622	2013-05-20	I	2013-06-03	Negative	II	2013-06-06	Positive	III	2013-06-11	Negative	Positive	2014-07-08	Negative	2014-09-24	Negative	not amplified
623	2013-05-20	I	2013-06-03	Negative	II	2013-06-06	Negative	III	2013-06-11	Negative	Negative
624	2013-05-20	I	2013-06-03	Negative	II	2013-06-06	Negative	III	2013-06-11	Negative	Negative
670	2013-05-19	I	2013-06-03	Negative	II	2013-06-06	Negative	III	2013-06-11	Negative	Negative
671	2013-05-19	I	2013-06-03	Negative	II	2013-06-06	Negative	III	2013-06-11	Positive	Positive	2013-12-12	Negative	2014-09-25	Negative	not amplified
672	2013-05-19	I	2013-06-03	Negative	II	2013-06-06	Negative	III	2013-06-11	Negative	Negative
673	2013-05-19	I	2013-06-03	Negative	II	2013-06-06	Negative	III	2013-06-11	Negative	Negative
674	2013-05-19	I	2013-06-03	Negative	II	2013-06-06	Negative	III	2013-06-11	Negative	Negative
675	2013-05-19	I	2013-06-03	Positive	II	2013-06-06	Negative	III	2013-06-11	Negative	Positive	2014-07-08	Negative	2015-03-17	Negative	not amplified
676	2013-05-19	I	2013-06-03	Negative	II	2013-06-06	Negative	III	2013-06-11	Negative	Negative
677	2013-05-19	I	2013-06-03	Negative	II	2013-06-06	Negative	III	2013-06-11	Negative	Negative
678	2013-05-19	I	2013-06-03	Negative	II	2013-06-06	Negative	III	2013-06-06	Negative	Negative
690	2013-05-19	I	2013-06-03	Negative	II	2013-06-06	Negative	III	2013-06-11	Negative	Negative
694	2013-05-19	I	2013-06-03	Negative	II	2013-06-06	Negative	III	2013-06-06	Negative	Negative
1001	2013-05-20	I	2013-06-03	Negative	II	2013-06-06	Negative	III	2013-06-11	Negative	Negative
1002	2013-05-20	I	2013-06-03	Negative	II	2013-06-06	Negative	III	2013-06-11	Negative	Negative
1003	2013-05-20	I	2013-06-03	Negative	II	2013-06-06	Negative	III	2013-06-11	Negative	Negative
1004	2013-05-20	I	2013-06-03	Negative	II	2013-06-06	Negative	III	2013-06-11	Negative	Negative
1005	2013-05-20	I	2013-06-03	Negative	II	2013-06-06	Negative	III	2013-06-11	Negative	Negative
1006	2013-05-20	I	2013-06-03	Negative	II	2013-06-06	Negative	III	2013-06-11	Negative	Negative
1007	2013-05-20	I	2013-06-03	Negative	II	2013-06-06	Negative	III	2013-06-11	Negative	Negative
1008	2013-05-20	I	2013-06-03	Positive	II	2013-06-06	Negative	III	2013-06-11	Positive	Positive	2014-07-08	Negative	2014-09-24	Negative	not amplified
1009	2013-05-20	I	2013-06-03	Negative	II	2013-06-06	Negative	III	2013-06-11	Negative	Negative
1010	2013-05-20	I	2013-06-03	Negative	II	2013-06-06	Negative	III	2013-06-11	Negative	Negative
1011	2013-05-20	I	2013-06-03	Negative	II	2013-06-06	Negative	III	2013-06-11	Negative	Negative
1012	2013-05-20	I	2013-06-03	Negative	II	2013-06-06	Negative	III	2013-06-11	Negative	Negative
1013	2013-05-20	I	2013-06-03	Negative	II	2013-06-06	Negative	III	2013-06-11	Negative	Negative
1014	2013-05-20	I	2013-06-03	Negative	II	2013-06-06	Negative	III	2013-06-11	Negative	Negative
701	2013-07-30	I	2013-08-06	Negative	II	2013-08-12	Negative	III	(12-08-2013)- 21-08-2013	Negative	Negative
704	2013-07-30	I	2013-08-06	Negative	II	2013-08-12	Negative	III	(12-08-2013)- 21-08-2013	Negative	Negative
706	2013-07-30	I	2013-08-06	Negative	II	2013-08-12	Negative	III	(12-08-2013)- 21-08-2013	Negative	Negative
709	2013-07-30	I	2013-08-06	Negative	II	2013-08-12	Negative	III	(12-08-2013)- 21-08-2013	Positive	Positive	2014-07-08	Negative	2014-09-24	Negative	not amplified
711	2013-07-30	I	2013-08-06	Negative	II	2013-08-12	Negative	III	(12-08-2013)- 21-08-2013	Negative	Negative
712	2013-07-30	I	2013-08-06	Negative	II	2013-08-12	Negative	III	(12-08-2013)- 21-08-2013	Negative	Negative
717	2013-07-30	I	2013-08-06	Negative	II	2013-08-12	Negative	III	(12-08-2013)- 21-08-2013	Negative	Negative
723	2013-07-30	I	2013-08-06	Negative	II	2013-08-12	Negative	III	(12-08-2013)- 21-08-2013	Negative	Negative
724	2013-07-30	I	(06-08-2013) 21-08-2013	Positive	II	2013-08-12	Negative	III	(12-08-2013)- 21-08-2013	Negative	Positive	2013-12-06	Negative	2014-09-25	Negative	not amplified
742	2013-07-30	I	2013-08-06	Negative	II	2013-08-12	Negative	III	(12-08-2013)- 21-08-2013	Negative	Negative
700	2013-07-29	I	2013-08-06	Negative	II	2013-08-12	Negative	III	(12-08-2013)- 21-08-2013	Negative	Negative
770	2013-07-29	I	2013-08-06	Negative	II	2013-08-12	Negative	III	(12-08-2013)- 21-08-2013	Negative	Negative
771	2013-07-29	I	2013-08-06	Negative	II	2013-08-12	Negative	III	(12-08-2013)- 21-08-2013	Negative	Negative
772	2013-07-29	I	2013-08-06	Negative	II	2013-08-12	Negative	III	(12-08-2013)- 21-08-2013	Negative	Negative
773	2013-07-29	I	2013-08-06	Negative	II	2013-08-12	Negative	III	(12-08-2013)- 21-08-2013	Negative	Negative
775	2013-07-29	I	2013-08-06	Negative	II	2013-08-12	Negative	III	(12-08-2013)- 21-08-2013	Negative	Negative
776	2013-07-29	I	2013-08-06	Negative	II	2013-08-12	Negative	III	(12-08-2013)- 21-08-2013	Negative	Negative
777	2013-07-29	I	2013-08-06	Negative	II	2013-08-12	Negative	III	(12-08-2013)- 21-08-2013	Negative	Negative
778	2013-07-29	I	2013-08-06	Negative	II	2013-08-12	Negative	III	(12-08-2013)- 21-08-2013	Negative	Negative
794	2013-07-29	I	2013-08-06	Negative	II	2013-08-12	Negative	III	(12-08-2013)- 21-08-2013	Negative	Negative
AL13	2013-12-04	I	2014-11-26	Negative	II	2014-01-07	Negative	III	2014-04-22	Negative	Negative
AL14	2013-12-04	I	2014-11-26	Negative	II	2014-01-07	Negative	III	2014-04-22	Negative	Negative
AL15	2013-12-04	I	2014-11-26	Negative	II	2014-01-07	Negative	III	2014-04-22	Negative	Negative
F8	2013-12-12	I	(07-01-2014) 26-11-2014	Negative	II	2014-01-07	Negative	III	(22-04-2014) 25-11-2014	Negative	Negative
F9	2013-12-04	I	(07-01-2014) 24-04-2014	Positive	II	2014-01-07	Negative	III	(22-04-2014) 25-11-2014	Negative	Positive	2014-06-12	Negative	2015-03-17	Negative	not amplified
AL16	2013-12-20	I	2014-01-07	Negative	II	2014-01-07	Negative	III	2014-04-22	Negative	Negative
AL17	2013-12-20	I	2014-01-07	Negative	II	2014-01-07	Negative	III	(22-04-2014) 24-11-2014	Positive	Positive	2014-06-12	Negative	2014-09-24	Negative	not amplified
AL18	2013-12-20	I	(07-01-2014) 25-11-2014	Negative	II	2014-01-07	Negative	III	(22-04-2014) 25-11-2014	Negative	Negative
F10	2013-12-20	I	2014-01-07	Negative	II	2014-01-07	Negative	III	2014-04-22	Negative	Negative
800	2014-04-06	I	2014-04-17	Negative	II	2014-04-22	Negative	III	2014-04-24	Negative	Negative
870	2014-04-06	I	2014-04-17	Negative	II	2014-04-22	Negative	III	2014-04-24	Negative	Negative
871	2014-04-06	I	2014-04-17	Negative	II	2014-04-22	Negative	III	2014-04-24	Positive	Positive	2014-06-12	Negative	2014-09-24	Negative	not amplified
872	2014-04-06	I	2014-04-17	Negative	II	2014-04-24	Negative	III	2014-11-25	Negative	Negative
873	2014-04-06	I	2014-04-17	Negative	II	2014-04-24	Negative	III	2014-11-25	Negative	Negative
874	2014-04-06	I	2014-04-17	Negative	II	2014-04-24	Negative	III	2014-04-24	Negative	Negative
875	2014-04-06	I	2014-04-17	Negative	II	2014-04-24	Negative	III	2014-04-24	Negative	Negative
876	2014-04-06	I	2014-04-17	Negative	II	2014-04-24	Negative	III	2014-04-24	Negative	Negative
877	2014-04-06	I	2014-04-17	Positive	II	2014-04-24	Negative	III	2014-04-24	Negative	Positive	2014-06-12	Negative	2014-09-24	Negative	not amplified
878	2014-04-06	I	2014-04-17	Negative	II	2014-04-24	Negative	III	2014-11-25	Negative	Negative
890	2014-04-06	I	2014-04-17	Negative	II	2014-04-24	Negative	III	2014-04-29	Positive	Positive	2014-06-12	Negative	2014-09-24	Negative	not amplified
894	2014-04-06	I	2014-04-22	Negative	II	2014-04-24	Negative	III	2014-04-24	Positive	Positive	2014-06-12	Negative	2014-09-24	Negative	not amplified
801	2014-04-07	I	2014-04-17	Positive	II	2014-04-22	Negative	III	2014-04-24	Negative	Positive	2014-06-12	Negative	2014-09-24	Negative	not amplified
804	2014-04-07	I	2014-04-17	Negative	II	2014-04-22	Negative	III	2014-04-24	Negative	Negative
806	2014-04-07	I	2014-04-17	Positive	II	2014-04-22	Negative	III	2014-04-24	Negative	Positive	2014-06-12	Negative	2014-09-24	Negative	not amplified
809	2014-04-07	I	2014-04-17	Negative	II	(22-04-2014) 24-04-2014	Positive	III	2014-04-24	Negative	Positive	2014-06-12	Negative	2014-09-24	Negative	not amplified
811	2014-04-07	I	2014-04-17	Negative	II	2014-04-22	Negative	III	2014-04-24	Negative	Negative
812	2014-04-07	I	2014-04-17	Negative	II	2014-04-22	Negative	III	2014-04-24	Negative	Negative
815	2014-04-07	I	2014-04-17	Negative	II	2014-04-24	Negative	III	2014-04-24	Negative	Negative
817	2014-04-07	I	2014-04-17	Negative	II	2014-04-22	Negative	III	2014-04-24	Negative	Negative
822	2014-04-07	I	2014-04-17	Positive	II	2014-04-22	Negative	III	2014-04-24	Negative	Positive	2014-06-12	Negative	2014-09-24	Negative	not amplified
823	2014-04-07	I	2014-04-17	Negative	II	2014-04-22	Negative	III	2014-04-24	Negative	Negative
824	2014-04-07	I	2014-04-17	Negative	II	2014-04-22	Negative	III	2014-04-24	Negative	Negative
828	2014-04-07	I	2014-04-17	Negative	II	2014-04-22	Negative	III	2014-04-24	Negative	Negative
833	2014-04-07	I	2014-04-17	Positive	II	2014-04-24	Negative	III	2014-04-24	Negative	Positive	2014-06-12	Negative	2014-09-24	Positive	M. microti/tuberculosis/africanum/pinnipedii
834	2014-04-07	I	2014-04-17	Negative	II	2014-04-22	Negative	III	2014-04-24	Negative	Negative
814	2014-04-07	I	2014-04-17	Negative	II	(22-04-2014) 24-04-2014	Positive	III	2014-04-24	Negative	Positive	2014-06-12	Negative	2014-09-24	Negative	not amplified

## Sheet: negative_controls
Negative controls	Date	Result
B1 PCR	2012-10-31	Negative
B2 PCR	2012-10-31	Negative
B3 PCR	2012-10-31	Negative
B4 PCR	2012-10-31	Negative
B5 PCR	2012-10-31	Negative
B6 PCR	2012-10-31	Negative
B7 PCR	2012-10-31	Negative
B1 PCR	2013-03-25	Negative
B1 extraction	2013-03-25	Negative
B1 PCR	2013-04-01	Negative
B1 extraction	2013-04-01	Negative
B1 PCR	2013-04-09	Negative
B1 extraction	2013-04-09	Positive
B2 PCR	2013-04-09	Negative
B3 PCR	2013-04-09	Negative
B4 PCR	2013-04-09	Negative
B5 PCR	2013-04-09	Negative
B2 extraction	2013-04-09	Positive
B3 extraction	2013-04-09	Positive
B6 PCR	2013-04-09	Negative
B7 PCR	2013-04-09	Negative
B8 PCR	2013-04-09	Negative
B1 PCR	2013-04-12	Negative
B1 extraction	2013-04-12	Negative
B2 PCR	2013-04-12	Negative
B2 extraction	2013-04-12	Negative
B3 PCR	2013-04-12	Negative
B4 PCR	2013-04-12	Negative
B4 extraction	2013-04-12	Negative
B5 PCR	2013-04-12	Negative
B6 PCR	2013-04-12	Negative
B5 extraction	2013-04-12	Negative
B7 PCR	2013-04-12	Negative
B8 PCR	2013-04-12	Negative
B6 extraction	2013-04-12	Negative
B9 PCR	2013-04-12	Negative
B10 PCR	2013-04-12	Negative
B11 PCR	2013-04-12	Negative
B1 PCR	2013-04-15	Negative
B1 extraction	2013-04-15	Negative
B2 PCR	2013-04-15	Negative
B2 extraction	2013-04-15	Negative
B3 PCR	2013-04-15	Negative
B3 extraction	2013-04-15	Negative
B4 PCR	2013-04-15	Negative
B5 PCR	2013-04-15	Negative
B6 PCR	2013-04-15	Negative
B1 PCR	2013-04-16	Negative
B1 extraction	2013-04-16	Negative
B2 PCR	2013-04-16	Negative
B3 PCR	2013-04-16	Negative
B4 PCR	2013-04-16	Negative
B5 PCR	2013-04-16	Negative
B7 extraction	2013-04-19	Negative
B7 PCR	2013-04-19	Negative
B8 PCR	2013-04-19	Negative
B8 extraction	2013-04-19	Negative
B9 PCR	2013-04-19	Negative
B10 PCR	2013-04-19	Negative
B9 extraction	2013-04-19	Negative
B11 PCR	2013-04-19	Negative
B12 PCR	2013-04-19	Negative
B13 PCR	2013-04-19	Negative
B10 extraction	2013-04-19	Negative
B14 PCR	2013-04-19	Negative
B15 PCR	2013-04-19	Negative
B11 extraction	2013-04-19	Negative
B16 PCR	2013-04-19	Negative
B17 PCR	2013-04-19	Negative
B18 PCR	2013-04-19	Negative
B19 PCR	2013-04-19	Negative
B20 PCR	2013-04-19	Negative
B1 extraction	2013-04-20	Positive
B1 PCR	2013-04-20	Negative
B2 PCR	2013-04-20	Negative
B2 extraction	2013-04-20	Negative
B3 PCR	2013-04-20	Negative
B4 PCR	2013-04-20	Negative
B3 extraction	2013-04-20	Negative
B5 PCR	2013-04-20	Negative
B6 PCR	2013-04-20	Negative
B7 PCR	2013-04-20	Negative
B8 PCR	2013-04-20	Negative
B1 extraction	2013-04-22	Negative
B1 PCR	2013-04-22	Negative
B2 PCR	2013-04-22	Negative
B2 extraction	2013-04-22	Negative
B3 PCR	2013-04-22	Negative
B3 extraction	2013-04-22	Positive
B4 PCR	2013-04-22	Negative
B5 PCR	2013-04-22	Negative
B6 PCR	2013-04-22	Negative
B7 PCR	2013-04-22	Negative
B8 PCR	2013-04-22	Negative
B1 extraction	2013-04-26	Negative
B1 PCR	2013-04-26	Negative
B2 PCR	2013-04-26	Negative
B2 extraction	2013-04-26	Negative
B3 PCR	2013-04-26	Negative
B4 PCR	2013-04-26	Negative
B3 extraction	2013-04-26	Negative
B5 PCR	2013-04-26	Negative
B6 PCR	2013-04-26	Negative
B7 PCR	2013-04-26	Negative
B8 PCR	2013-04-26	Negative
B9 PCR	2013-04-26	Negative
B10 PCR	2013-04-26	Negative
B11 PCR	2013-04-26	Negative
B12 PCR	2013-04-26	Negative
B13 PCR	2013-04-26	Negative
B14 PCR	2013-04-26	Negative
B15 PCR	2013-04-26	Negative
B16 PCR	2013-04-26	Negative
B17 PCR	2013-04-26	Negative
B18 PCR	2013-04-26	Negative
B19 PCR	2013-04-26	Negative
B20 PCR	2013-04-26	Negative
B21 PCR	2013-04-26	Negative
B22 PCR	2013-04-26	Negative
B23 PCR	2013-04-26	Negative
B24 PCR	2013-04-26	Negative
B25 PCR	2013-04-26	Negative
B26 PCR	2013-04-26	Negative
B27 PCR	2013-04-26	Negative
B28 PCR	2013-04-26	Negative
B1 PCR	2013-04-30	Negative
B2 PCR	2013-04-30	Negative
B3 PCR	2013-04-30	Negative
B4 PCR	2013-04-30	Negative
B5 PCR	2013-04-30	Negative
B6 PCR	2013-04-30	Negative
B7 PCR	2013-04-30	Negative
B8 PCR	2013-04-30	Negative
B9 PCR	2013-04-30	Negative
B10 PCR	2013-04-30	Negative
B11 PCR	2013-04-30	Negative
B1 PCR	2013-05-01	Negative
B2 PCR	2013-05-01	Negative
B3 PCR	2013-05-01	Negative
B4 PCR	2013-05-01	Negative
B5 PCR	2013-05-01	Negative
B6 PCR	2013-05-01	Negative
B7 PCR	2013-05-01	Negative
B8 PCR	2013-05-01	Negative
B9 PCR	2013-05-01	Negative
B10 PCR	2013-05-01	Negative
B11 PCR	2013-05-01	Negative
B12 PCR	2013-05-01	Negative
B1 PCR	2013-05-08	Negative
B2 PCR	2013-05-08	Negative
B3 PCR	2013-05-08	Negative
B4 PCR	2013-05-08	Negative
B5 PCR	2013-05-08	Negative
B6 PCR	2013-05-08	Negative
B7 PCR	2013-05-08	Negative
B8 PCR	2013-05-08	Negative
B9 PCR	2013-05-08	Negative
B10 PCR	2013-05-08	Negative
B11 PCR	2013-05-08	Negative
B12 PCR	2013-05-08	Negative
B13 PCR	2013-05-08	Negative
B14 PCR	2013-05-08	Negative
B15 PCR	2013-05-08	Negative
B16 PCR	2013-05-08	Negative
B17 PCR	2013-05-08	Negative
B18 PCR	2013-05-08	Negative
B19 PCR	2013-05-08	Negative
B20 PCR	2013-05-08	Negative
B1 PCR	2013-05-09	Negative
B2 PCR	2013-05-09	Negative
B3 PCR	2013-05-09	Negative
B4 PCR	2013-05-09	Negative
B5 PCR	2013-05-09	Negative
B6 PCR	2013-05-09	Negative
B7 PCR	2013-05-09	Negative
B8 PCR	2013-05-09	Negative
B9 PCR	2013-05-09	Negative
B10 PCR	2013-05-09	Negative
B11 PCR	2013-05-09	Negative
B1 PCR	2013-05-14	Negative
B2 PCR	2013-05-14	Negative
B1 extraction	2013-06-03	Negative
B1 PCR	2013-06-03	Negative
B2 extraction	2013-06-03	Negative
B2 PCR	2013-06-03	Negative
B3 extraction	2013-06-03	Negative
B3 PCR	2013-06-03	Negative
B4 extraction	2013-06-03	Negative
B4 PCR	2013-06-03	Negative
B5 extraction	2013-06-03	Negative
B5 PCR	2013-06-03	Negative
B6 extraction	2013-06-03	Negative
B6 PCR	2013-06-03	Negative
B7 extraction	2013-06-03	Negative
B7 PCR	2013-06-03	Negative
B8 extraction	2013-06-03	Negative
B8 PCR	2013-06-03	Negative
B9 PCR	2013-06-03	Negative
B9 extraction	2013-06-06	Negative
B9 PCR	2013-06-06	Negative
B10 extraction	2013-06-06	Negative
B10 PCR	2013-06-06	Negative
B11 extraction	2013-06-06	Negative
B11 PCR	2013-06-06	Negative
B12 extraction	2013-06-06	Negative
B12 PCR	2013-06-06	Negative
B13 PCR	2013-06-06	Negative
B13 extraction	2013-06-06	Negative
B14 PCR	2013-06-06	Negative
B14 extraction	2013-06-06	Negative
B15 PCR	2013-06-06	Negative
B15 extraction	2013-06-06	Negative
B16 PCR	2013-06-06	Negative
B16 extraction	2013-06-06	Negative
B17 PCR	2013-06-06	Negative
B18 PCR	2013-06-06	Negative
B1 extraction	2013-06-11	Negative
B1 PCR	2013-06-11	Negative
B2 extraction	2013-06-11	Negative
B2 PCR	2013-06-11	Negative
B3 extraction	2013-06-11	Negative
B3 PCR	2013-06-11	Negative
B4 extraction	2013-06-11	Negative
B4 PCR	2013-06-11	Negative
B5 PCR	2013-06-11	Negative
B5 extraction	2013-06-11	Negative
B6 PCR	2013-06-11	Negative
B6 extraction	2013-06-11	Negative
B7 PCR	2013-06-11	Negative
B7 extraction	2013-06-11	Negative
B8 PCR	2013-06-11	Negative
B8 extraction	2013-06-11	Negative
B9 PCR	2013-06-11	Negative
B10 PCR	2013-06-11	Negative
B1 PCR	2013-06-21	Negative
B2 PCR	2013-06-21	Negative
B3 PCR	2013-06-21	Negative
B4 PCR	2013-06-21	Negative
B5 PCR	2013-06-21	Negative
B6 PCR	2013-06-21	Negative
B7 PCR	2013-06-21	Negative
B8 PCR	2013-06-21	Negative
B9 PCR	2013-06-21	Negative
B1 extraction	2013-08-06	Negative
B1 PCR	2013-08-06	Negative
B2 extraction	2013-08-06	Positive
B2 PCR	2013-08-06	Negative
B3 extraction	2013-08-06	Negative
B3 PCR	2013-08-06	Negative
B4 extraction	2013-08-06	Negative
B4 PCR	2013-08-06	Negative
B1 PCR	2013-08-12	Negative
B2 extraction	2013-08-12	Negative
B2 PCR	2013-08-12	Negative
B3 extraction	2013-08-12	Negative
B3 PCR	2013-08-12	Negative
B4 extraction	2013-08-12	Negative
B4 PCR	2013-08-12	Negative
B5 extraction	2013-08-12	Negative
B5 PCR	2013-08-12	Negative
B6 extraction	2013-08-12	Negative
B6 PCR	2013-08-12	Negative
B7 extraction	2013-08-12	Negative
B7 PCR	2013-08-12	Positive
B8 extraction	2013-08-12	Negative
B8 PCR	2013-08-12	Negative
B1 extraction	2013-08-21	Negative
B1 PCR	2013-08-21	Negative
B2 extraction	2013-08-21	Negative
B2 PCR	2013-08-21	Negative
B3 extraction	2013-08-21	Negative
B3 PCR	2013-08-21	Negative
B4 extraction	2013-08-21	Negative
B4 PCR	2013-08-21	Negative
B1 PCR	2013-12-06	Negative
B2 PCR	2013-12-06	Negative
B3 PCR	2013-12-06	Negative
B4 PCR	2013-12-06	Negative
B5 PCR	2013-12-06	Negative
B6 PCR	2013-12-06	Negative
B7 PCR	2013-12-06	Negative
B8 PCR	2013-12-06	Negative
B1 PCR	2013-12-12	Negative
B2 PCR	2013-12-12	Negative
B3 PCR	2013-12-12	Negative
B1 extraction	2013-12-13	Negative
B1 PCR	2013-12-13	Negative
B2 extraction	2013-12-13	Negative
B2 PCR	2013-12-13	Negative
B3 extraction	2013-12-13	Negative
B3 PCR	2013-12-13	Negative
B4 extraction	2013-12-13	Negative
B4 PCR	2013-12-13	Negative
B5 PCR	2013-12-13	Negative
B1 extraction	2013-12-30	Negative
B1 PCR	2013-12-30	Negative
B2 extraction	2013-12-30	Negative
B2 PCR	2013-12-30	Negative
B3 extraction	2013-12-30	Negative
B3 PCR	2013-12-30	Negative
B4 extraction	2013-12-30	Negative
B4 PCR	2013-12-30	Negative
B5 PCR	2013-12-30	Negative
B5 extraction	2013-12-30	Negative
B6 PCR	2013-12-30	Negative
B6 extraction	2013-12-30	Negative
B7 PCR	2013-12-30	Negative
B7 extraction	2013-12-30	Negative
B8 PCR	2013-12-30	Negative
B8 extraction	2013-12-30	Negative
B9 PCR	2013-12-30	Negative
B10 PCR	2013-12-30	Negative
B9 extraction	2013-12-30	Negative
B11 PCR	2013-12-30	Negative
B10 extraction	2013-12-30	Negative
B12 PCR	2013-12-30	Negative
B11 extraction	2013-12-30	Negative
B13 PCR	2013-12-30	Negative
B12 extraction	2013-12-30	Negative
B14 PCR	2013-12-30	Negative
B15 PCR	2013-12-30	Negative
B1 extraction	2014-01-02	Negative
B1 PCR	2014-01-02	Negative
B2 extraction	2014-01-02	Negative
B2 PCR	2014-01-02	Negative
B3 extraction	2014-01-02	Negative
B3 PCR	2014-01-02	Negative
B4 extraction	2014-01-02	Negative
B4 PCR	2014-01-02	Negative
B5 PCR	2014-01-02	Negative
B5 extraction	2014-01-02	Negative
B6 PCR	2014-01-02	Negative
B6 extraction	2014-01-02	Negative
B7 PCR	2014-01-02	Negative
B7 extraction	2014-01-02	Negative
B8 PCR	2014-01-02	Negative
B8 extraction	2014-01-02	Negative
B9 PCR	2014-01-02	Negative
B10 PCR	2014-01-02	Negative
B1 extraction	2014-01-07	Negative
B1 PCR	2014-01-07	Negative
B2 extraction	2014-01-07	Positive
B2 PCR	2014-01-07	Negative
B3 extraction	2014-01-07	Negative
B3 PCR	2014-01-07	Negative
B4 extraction	2014-01-07	Negative
B4 PCR	2014-01-07	Negative
B5 PCR	2014-01-07	Negative
B1 extraction	2014-01-09	Negative
B1 PCR	2014-01-09	Negative
B2 extraction	2014-01-09	Negative
B2 PCR	2014-01-09	Negative
B3 extraction	2014-01-09	Negative
B3 PCR	2014-01-09	Negative
B4 extraction	2014-01-09	Negative
B4 PCR	2014-01-09	Negative
B5 PCR	2014-01-09	Negative
B1 extraction	2014-01-16	Negative
B1 PCR	2014-01-16	Negative
B2 extraction	2014-01-16	Negative
B2 PCR	2014-01-16	Negative
B3 extraction	2014-01-16	Negative
B3 PCR	2014-01-16	Negative
B4 extraction	2014-01-16	Negative
B4 PCR	2014-01-16	Negative
B5 PCR	2014-01-16	Negative
B5 extraction	2014-01-16	Negative
B6 PCR	2014-01-16	Negative
B6 extraction	2014-01-16	Negative
B7 PCR	2014-01-16	Negative
B7 extraction	2014-01-16	Negative
B8 PCR	2014-01-16	Negative
B8 extraction	2014-01-16	Negative
B9 PCR	2014-01-16	Negative
B10 PCR	2014-01-16	Negative
B1 extraction	2014-01-22	Negative
B1 PCR	2014-01-22	Negative
B2 extraction	2014-01-22	Negative
B2 PCR	2014-01-22	Negative
B3 extraction	2014-01-22	Negative
B3 PCR	2014-01-22	Negative
B4 extraction	2014-01-22	Negative
B4 PCR	2014-01-22	Negative
B5 PCR	2014-01-22	Negative
B5 extraction	2014-01-22	Negative
B6 PCR	2014-01-22	Negative
B6 extraction	2014-01-22	Negative
B7 PCR	2014-01-22	Negative
B7 extraction	2014-01-22	Negative
B8 PCR	2014-01-22	Negative
B8 extraction	2014-01-22	Negative
B9 PCR	2014-01-22	Negative
B10 PCR	2014-01-22	Negative
B1 extraction	2014-01-31	Negative
B1 PCR	2014-01-31	Negative
B2 extraction	2014-01-31	Negative
B2 PCR	2014-01-31	Negative
B3 PCR	2014-01-31	Negative
B1 extraction	2014-03-31	Negative
B1 PCR	2014-03-31	Negative
B1 extraction	2014-04-17	Negative
B1 PCR	2014-04-17	Negative
B2 extraction	2014-04-17	Negative
B2 PCR	2014-04-17	Negative
B3 extraction	2014-04-17	Negative
B3 PCR	2014-04-17	Negative
B4 extraction	2014-04-17	Negative
B4 PCR	2014-04-17	Negative
B5 PCR	2014-04-17	Negative
B1 extraction	2014-04-22	Positive
B1 PCR	2014-04-22	Positive
B2 extraction	2014-04-22	Negative
B2 PCR	2014-04-22	Negative
B3 extraction	2014-04-22	Negative
B3 PCR	2014-04-22	Negative
B4 extraction	2014-04-22	Positive
B4 PCR	2014-04-22	Negative
B5 PCR	2014-04-22	Negative
B1 extraction	2014-04-24	Negative
B1 PCR	2014-04-24	Negative
B2 extraction	2014-04-24	Negative
B2 PCR	2014-04-24	Negative
B3 extraction	2014-04-24	Negative
B3 PCR	2014-04-24	Negative
B4 extraction	2014-04-24	Negative
B4 PCR	2014-04-24	Negative
B5 PCR	2014-04-24	Negative
B2 PCR	2014-04-24	Negative
B2 extraction	2014-04-24	Negative
B2 PCR	2014-04-24	Negative
B3 extraction	2014-04-24	Negative
B3 PCR	2014-04-24	Negative
B4 extraction	2014-04-24	Negative
B4 PCR	2014-04-24	Negative
B5 PCR	2014-04-24	Negative
B1 PCR	2014-04-29	Negative
B1 extraction	2014-04-29	Negative
B1 PCR	2014-06-12	Negative
B2 PCR	2014-06-12	Negative
B3 PCR	2014-06-12	Negative
B4 PCR	2014-06-12	Negative
B5 PCR	2014-06-12	Negative
B6 PCR	2014-06-12	Negative
B7 PCR	2014-06-12	Negative
B8 PCR	2014-06-12	Negative
B9 PCR	2014-06-12	Negative
B1 PCR	2014-07-08	Negative
B2 PCR	2014-07-08	Negative
B3 PCR	2014-07-08	Negative
B4 PCR	2014-07-08	Negative
B5 PCR	2014-07-08	Negative
B6 PCR	2014-07-08	Negative
B7 PCR	2014-07-08	Negative
B8 PCR	2014-07-08	Negative
B9 PCR	2014-07-08	Negative
B1 PCR	2014-09-24	Negative
B2 PCR	2014-09-24	Negative
B3 PCR	2014-09-24	Negative
B4 PCR	2014-09-24	Negative
B5 PCR	2014-09-24	Negative
B6 PCR	2014-09-24	Negative
B7 PCR	2014-09-24	Negative
B8 PCR	2014-09-24	Negative
B9 PCR	2014-09-24	Negative
B1 PCR	2014-09-25	Negative
B2 PCR	2014-09-25	Negative
B3 PCR	2014-09-25	Negative
B4 PCR	2014-09-25	Negative
B5 PCR	2014-09-25	Negative
B6 PCR	2014-09-25	Negative
B7 PCR	2014-09-25	Negative
B1 PCR	2014-10-06	Negative
B2 PCR	2014-10-06	Negative
B3 PCR	2014-10-06	Negative
B4 PCR	2014-10-06	Negative
B5 PCR	2014-10-06	Negative
B1 PCR	2014-11-25	Negative
B2 PCR	2014-11-25	Negative
B3 PCR	2014-11-25	Negative
B4 PCR	2014-11-25	Negative
B5 PCR	2014-11-25	Negative
B1 extraction	2014-11-26	Negative
B1 PCR	2014-11-26	Negative
B2 extraction	2014-11-26	Negative
B2 PCR	2014-11-26	Negative
B3 extraction	2014-11-26	Negative
B3 PCR	2014-11-26	Negative
B4 extraction	2014-11-26	Negative
B4 PCR	2014-11-26	Negative
B5 PCR	2014-11-26	Negative
B1 PCR	2015-03-17	Negative
B2 PCR	2015-03-17	Negative
B3 PCR	2015-03-17	Negative
B4 PCR	2015-03-17	Negative
B5 PCR	2015-03-17	Negative
B6 PCR	2015-03-17	Negative
